# Supplementary material for: Magnetically Assisted Drug Delivery of Topical Eye Drops Maintains Retinal Function In Vivo in Mice
Source: Pharmaceutics. 2021 Oct 9;13(10):1650. doi: 10.3390/pharmaceutics13101650 (PMC8540400; doi:10.3390/pharmaceutics13101650)
Supplement: Supplementary file 1 [file pharmaceutics-13-01650-s001.zip]

Archive with 1 entries (1 files):
- pharmaceutics-1380528 - supp corrected.pdf
